# Supplementary material for: Effect of exercise intervention on smoking cessation: a meta-analysis
Source: Front Physiol. 2023 Aug 8;14:1221898. doi: 10.3389/fphys.2023.1221898 (PMC10442508; doi:10.3389/fphys.2023.1221898)
Supplement: Supplementary file 2 [file Table1.XLSX]

## Sheet: Craving
	Author	Publication Year	Number of control group	Number of experimental group	Baseline mean for control group	Baseline standard deviation（SD） for control group	Baseline mean for experimental group	Baseline SD for experiment group	Control group post-experimental mean	Control group post-experimental SD	Experimental group post-experimental mean	Experimental group post-experimental SD	Control group MD	Control group SD	Experimental group MD	Experimental group SD
Desire to smoke	De jesus	2018a	54	56	5.27	1.55	4.76	1.72	4.83	1.84	3.4	2.1
	Faulkner	2010	19	19	5.42	1.43	5.47	1.31	5.58	1.26	3.79	1.62
	Jeffries	2020	30	25	5.27	1.55	4.76	1.72	4.83	1.84	3.4	2.1
	Masiero	2020	50	100	5.13	0.35	4.47	0.94	4.42	0.36	4.08	1.08
	Scerbo (1)	2010	18	18	5.4	1.58	5.3	1.49	5.2	1.29	3.4	1.65
	Scerbo (2)	2010	18	18	5.4	1.58	5.3	1.45	5.2	1.29	3.1	1.66
	Taylor	2007	29	31	5.1	1.37	5	1.46	5.48	1.18	2.81	1.96
	Tritter	2015	15	15	5.87	0.92	5.67	1.11	3.67	1.68	2.93	1.44
	Van Rensburg	2008	23	23	5	1.2	4.9	1.2	5.3	0.97	4.1	1.4
	Van Rensburg	2012	20	20	5.3	1.2	5.3	1.2	5.7	0.77	3.4	1.5
	Van Rensburg	2009b	10	10	4.4	0.58	4.8	0.47	4.8	1.69	3.1	1.45
	Van Rensburg	2009a	20	20	5.4	1.35	5.1	1.75	5.05	1.5	3.15	2.2
	Ussher	2001	18	42									0.07	0.8	-4.29	1.03
	Fong	2014	13	18	5.31	1.73	5.6	1.73	5.31	1.87	3.51	1.89
Strength of desire	Oh (1)	2014	23	14	2.48	1.28	2.35	1.27	2.57	1.38	0.61	0.99
	Oh (2)	2014	23	23	2.48	1.28	2.61	1.12	2.57	1.38	0.87	1.06
	Scerbo (1)	2010	18	23	5.8	1.17	5.3	1.49	5.2	1.31	3.3	1.56
	Scerbo (2)	2010	18	18	5.8	1.17	5.4	1.29	5.2	1.31	3	1.88
	Taylor	2005	15	15	5.6	1.3	5.8	1.4	5.7	1.2	1.3	0.6
	Taylor	2007	29	31	4.66	1.39	4.08	1.26	5.24	1.41	2.87	1.77
	Ussher	2009	34	15	5.18	1.59	5.5	1.45	3.82	1.4	3.71	1.33
	Van Rensburg	2012	20	12	5.1	1.7	5	1.5	5.4	1	3.7	1.6
	Everson (1)	2008	15	15	4.01	0.42	5.2	1.86	4.52	0.42	3.28	0.42
	Everson (2)	2008	15	15	4.01	0.42	4.73	1.49	4.52	0.42	2.93	0.41
	Ussher	2001	18	42									0.98	0.19	-4.5	1.1
	Ussher	2006	40	20	4.45	1.85	5.15	1.81	4.18	1.77	4.2	1.99

## Sheet: Withdrawal symptoms
	Author	Publication Year	Number of control group	Number of experimental group	Baseline mean for control group	Baseline standard deviation（SD） for control group	Baseline mean for experimental group	Baseline SD for experiment group	Control group post-experimental mean	Control group post-experimental SD	Experimental group post-experimental mean	Experimental group post-experimental SD
Restlessness	Taylor	2007	29	31	2.21	1.21	2.39	1.09	2.28	1.1	1.71	0.82
	Ussher	2006	40	20	3.1	1.68	3.9	2	3.125	1.92	3.2	1.79
	Ussher	2009	34	14	4.5	1.38	4.43	2.24	3.21	1.51	2.57	1.22
	Everson (1)	2008	15	15	2.73	1.49	3.33	1.92	3.97	0.35	2.36	0.35
	Everson (2)	2008	15	15	2.73	1.49	3.67	1.76	3.97	0.35	3.07	0.35
Irritability	Taylor	2007	29	31	1.59	0.68	1.74	0.77	2.2	1.08	1.39	0.67
	Ussher	2006	40	20	2.78	1.51	3.4	2.04	2.45	1.57	2.75	1.33
	Ussher	2009	34	14	4.06	1.43	4.43	1.65	3.29	1.67	2.71	1.2
	Everson (1)	2008	15	15	2.2	1.47	2.4	1.5	2.84	0.34	1.99	0.34
	Everson (2)	2008	15	15	2.2	1.47	2.87	1.46	2.84	0.34	2.24	0.34
Tension	Taylor	2007	29	31	1.89	0.72	2.03	1.05	2.21	1.11	1.52	0.72
	Ussher	2006	40	20	2.43	1.46	3.6	1.5	2.15	1.6	2.95	1.36
	Ussher	2009	34	14	4.15	1.56	4.21	1.97	3.21	1.66	2.86	1.35
	Everson (1)	2008	15	15	2.33	1.4	3.33	1.59	2.83	0.35	2.22	0.35
	Everson (2)	2008	15	15	2.33	1.4	3.13	1.06	2.83	0.35	2.61	0.34
Stress	Taylor	2007	29	31	2.07	1.07	2.16	0.93	2.45	1.45	1.32	0.65
	Ussher	2006	40	20	2.325	1.61	3.25	1.52	2.225	1.48	2.75	1.62
	Ussher	2009	34	14	4.15	1.89	4.14	2.03	2.97	1.59	2.21	1.12
	Everson (1)	2008	15	15	2.93	1.34	3.27	1.71	2.68	0.35	2.04	0.36
	Everson (2)	2008	15	15	2.93	1.34	2.71	1.38	2.68	0.35	2.52	0.37
Poor concentration	Taylor	2007	29	31	2.28	1.03	2.45	1.18	2.45	1.06	1.68	0.79
	Ussher	2006	40	20	2.575	1.37	3.1	1.55	2.55	1.58	2.7	1.69
	Ussher	2009	34	14	4.62	1.86	4.79	1.93	3.59	1.65	2.71	1.44
	Everson (1)	2008	15	15	2.29	1.07	3.53	1.96	3.13	0.37	2.37	0.35
	Everson (2)	2008	15	15	2.29	1.07	2.8	1.47	3.13	0.37	3.52	0.34
Depression	Taylor	2007	29	31	1.59	0.91	1.48	0.63	1.89	1.05	1.09	0.3
	Ussher	2006	40	20	1.7	1.14	1.75	1.25	1.58	1.06	1.65	0.93
	Everson (1)	2008	15	15	1.73	1.1	1.73	1.16	2.13	0.24	1.33	0.24
	Everson (2)	2008	15	15	1.73	1.1	1.73	1.44	2.13	0.24	1.73	0.24

## Sheet: Smoking cessation rates
				Experimental group		Control group
7-day point prevalence abstinence	Author	Publication Year	Event_Experimental group	Total_Experimental group	Event_Control group	Total_Control group
	Abrantes	2014	12	30	7	31
	Al-Chalabi	2008	9	20	11	20
	Bock	2012	13	32	3	23
	Ciccolo	2011	6	13	2	12
	Dunsiger	2021	13	52	21	53
	Hill	1985	12	18	8	18
	Hill	1993	6	18	10	22
	Linke	2012	3	19	3	19
	Marcus	1995	3	10	1	10
	Marcus	1999	41	134	32	147
	Marcus	2005	22	109	20	108
	Oncken	2020	30	150	22	151
	Prapavessis	2007	46	68	40	53
	Whiteley	2012	49	166	49	164
	Williams	2010	14	29	7	30
	Abrantes	2014	9	30	8	31
Continuous abstinence	Bize	2010	107	229	115	252
	Ciccolo	2011	2	13	1	12
	Dunsiger	2021	7	52	9	53
	Kinnunen	2008	22	92	18	90
	Marcus	2005	16	109	12	108
	Marcus	1999	26	134	15	147
	Prapavessis	2007	40	68	36	53
	Whiteley	2012	23	166	23	164
	Williams	2010	10	29	6	30

## Sheet: Mood
	Author	Year	Number of control group	Number of experimental group	Baseline mean for control group	Baseline standard deviation（SD） for control group	Baseline mean for experimental group	Baseline SD for experiment group	Control group post-experimental mean	Control group post-experimental SD	Experimental group post-experimental mean	Experimental group post-experimental SD	Control group MD	Control group SD	Experimental group MD	Experimental group SD
Positive mood	Abrante	2018	28	29	6.5	2.13	6.47	1.48	8.1	2.17	8.48	2.12
	Abrante	2014	31	30	3.5	0.8	3.6	0.9	3.7	0.8	4.1	0.8
	Van Rensburg(1)	2013	48	48	29.72	9.65	30.51	9.13	27.54	10.07	31.84	9.94
	Van Rensburg(2)	2013	48	66	29.72	9.65	30.43	8.95	27.54	10.07	32.48	9.74
Negative mood	Abrante	2014	31	30	1.3	0.5	1.2	0.3	1.2	0.3	1.1	0.2
	Abrante	2018	31	30	8.2	7.2	6.3	6.3	9.4	7.4	1.5	9.1
	Bize	2010	252	229									0.1	7.9	-2	7.9
	Bock	2012	23	32	8.8	6.7	10.4	5.9	8.8	7.7	9.3	5.6
	Van Rensburg（1）	2013	48	48	15.93	5.93	13.93	4.27	15.43	5.67	12.31	3.02
	Van Rensburg（2）	2013	48	66	15.93	5.93	16.21	6.24	15.43	5.67	14.67	5
